# Supplementary material for: Trichoderma virens and Pseudomonas chlororaphis Differentially Regulate Maize Resistance to Anthracnose Leaf Blight and Insect Herbivores When Grown in Sterile versus Non-Sterile Soils
Source: Plants (Basel). 2024 Apr 30;13(9):1240. doi: 10.3390/plants13091240 (PMC11085588; doi:10.3390/plants13091240)
Supplement: Supplementary file 1 [file plants-13-01240-s001.zip]

Archive with 1 entries (1 files):
- plants-2939259-supplementary.pdf
